# Supplementary material for: Impact of Endometrial Scratching on IVF/ICSI Outcomes: A Meta-Analysis
Source: J Clin Med. 2026 Apr 27;15(9):3340. doi: 10.3390/jcm15093340 (PMC13163817; doi:10.3390/jcm15093340)
Supplement: Supplementary file 1 [file jcm-15-03340-s001.zip]

Archive with 1 entries (1 files):
- jcm-4186516-supplementary.pdf
